# Supplementary material for: Ginsenoside Re Attenuates High Glucose-Induced RF/6A Injury via Regulating PI3K/AKT Inhibited HIF-1α/VEGF Signaling Pathway
Source: Front Pharmacol. 2020 May 21;11:695. doi: 10.3389/fphar.2020.00695 (PMC7253708; doi:10.3389/fphar.2020.00695)
Supplement: Supplementary file 1 [file DataSheet_1.zip]

Archive with 151 entries (75 files):
- protein expression/
- protein expression/Fig.6A/
- protein expression/Fig.6A/Cyto HIF-1a/
- protein expression/Fig.6A/Cyto HIF-1a/╡┌╥╗┤╬/
- protein expression/Fig.6A/Cyto HIF-1a/╡┌╥╗┤╬/Cyto HIF-1a.tif
- protein expression/Fig.6A/Cyto HIF-1a/╡┌╚2┤╬/
- protein expression/Fig.6A/Cyto HIF-1a/╡┌╚2┤╬/cyto-HIF-1a┴.tif
- protein expression/Fig.6A/Cyto HIF-1a/╡┌╢■┤╬/
- protein expression/Fig.6A/Cyto HIF-1a/╡┌╢■┤╬/Cyto HIF-1a.tif
- protein expression/Fig.6A/Lamin B/
- protein expression/Fig.6A/Lamin B/╡┌╥╗┤╬/
- protein expression/Fig.6A/Lamin B/╡┌╥╗┤╬/laminB.tif
- protein expression/Fig.6A/Lamin B/╡┌╚2┤╬/
- protein expression/Fig.6A/Lamin B/╡┌╚2┤╬/laminB.tif
- protein expression/Fig.6A/Lamin B/╡┌╢■┤╬/
- protein expression/Fig.6A/Lamin B/╡┌╢■┤╬/LaminB.tif
- protein expression/Fig.6A/N HIF-1a/
- protein expression/Fig.6A/N HIF-1a/╡┌╥╗┤╬/
- protein expression/Fig.6A/N HIF-1a/╡┌╥╗┤╬/Nuclear HIF1.tif
- protein expression/Fig.6A/N HIF-1a/╡┌╚2┤╬/
- protein expression/Fig.6A/N HIF-1a/╡┌╚2┤╬/nucler HIF-1.tif
- protein expression/Fig.6A/N HIF-1a/╡┌╢■┤╬/
- protein expression/Fig.6A/N HIF-1a/╡┌╢■┤╬/HIF1.tif
- protein expression/Fig.6A/VEGF/
- protein expression/Fig.6A/VEGF/╡┌╥╗┤╬/
- protein expression/Fig.6A/VEGF/╡┌╥╗┤╬/VEGF.tif
- protein expression/Fig.6A/VEGF/╡┌╚2┤╬/
- protein expression/Fig.6A/VEGF/╡┌╚2┤╬/VEGF.tif
- protein expression/Fig.6A/VEGF/╡┌╢■┤╬/
- protein expression/Fig.6A/VEGF/╡┌╢■┤╬/VEGF.tif
- protein expression/Fig.6A/actin/
- protein expression/Fig.6A/actin/first/
- protein expression/Fig.6A/actin/first/actin.tif
- protein expression/Fig.6A/actin/second/
- protein expression/Fig.6A/actin/second/actin.tif
- protein expression/Fig.6A/actin/third/
- protein expression/Fig.6A/actin/third/actin.tif
- protein expression/Fig.6A/cas-3/
- protein expression/Fig.6A/cas-3/first/
- protein expression/Fig.6A/cas-3/first/caspase-3-1.tif
- protein expression/Fig.6A/cas-3/second/
- protein expression/Fig.6A/cas-3/second/cas-3.tif
- protein expression/Fig.6A/cas-3/third/
- protein expression/Fig.6A/cas-3/third/cas-3.tif
- protein expression/Fig.6A/cas-9/
- protein expression/Fig.6A/cas-9/first/
- protein expression/Fig.6A/cas-9/first/cas-9.tif
- protein expression/Fig.6A/cas-9/second/
- protein expression/Fig.6A/cas-9/second/cas-9.tif
- protein expression/Fig.6A/cas-9/third/
- protein expression/Fig.6A/cas-9/third/cc-9.tif
- protein expression/Fig.7/
- protein expression/Fig.7/Fig.7A/
- protein expression/Fig.7/Fig.7A/Akt/
- protein expression/Fig.7/Fig.7A/Akt/╡┌╥╗┤╬/
- protein expression/Fig.7/Fig.7A/Akt/╡┌╥╗┤╬/AKT.tif
- protein expression/Fig.7/Fig.7A/Akt/╡┌╥╗┤╬/Administrator 2018-09-30 14╨í╩▒ 59 ╖╓╓╙_Exposure_14.1sec.scn
- protein expression/Fig.7/Fig.7A/Akt/╡┌╚2┤╬/
- protein expression/Fig.7/Fig.7A/Akt/╡┌╚2┤╬/AKT.tif
- protein expression/Fig.7/Fig.7A/Akt/╡┌╢■┤╬/
- protein expression/Fig.7/Fig.7A/Akt/╡┌╢■┤╬/Administrator 2018-10-10 16 ╨í╩▒ 19 ╖╓╓╙_Exposure_8.0sec.scn
- protein expression/Fig.7/Fig.7A/Akt/╡┌╢■┤╬/Akt.tif
- protein expression/Fig.7/Fig.7A/P-Akt/
- protein expression/Fig.7/Fig.7A/P-Akt/╡┌╥╗┤╬/
- protein expression/Fig.7/Fig.7A/P-Akt/╡┌╥╗┤╬/Administrator 2018-09-30 15 ╨í╩▒ 09 ╖╓╓╙_Exposure_38.2sec.scn
- protein expression/Fig.7/Fig.7A/P-Akt/╡┌╥╗┤╬/p-Akt.tif
- protein expression/Fig.7/Fig.7A/P-Akt/╡┌╚2┤╬/
- protein expression/Fig.7/Fig.7A/P-Akt/╡┌╚2┤╬/pAKT.tif
- protein expression/Fig.7/Fig.7A/P-Akt/╡┌╢■┤╬/
- protein expression/Fig.7/Fig.7A/P-Akt/╡┌╢■┤╬/Administrator 2018-10-10 16 ╨í╩▒ 28 ╖╓╓╙_Exposure_50.3sec.scn
- protein expression/Fig.7/Fig.7A/P-Akt/╡┌╢■┤╬/p-Akt.tif
- protein expression/Fig.7/Fig.7A/actin/
- protein expression/Fig.7/Fig.7A/actin/╡┌╥╗┤╬/
- protein expression/Fig.7/Fig.7A/actin/╡┌╥╗┤╬/Administrator 2018-09-30 14 ╨í╩▒ 51 ╖╓╓╙_Exposure_38.3sec.scn
- protein expression/Fig.7/Fig.7A/actin/╡┌╥╗┤╬/Administrator 2018-09-30 14 ╨í╩▒ 51 ╖╓╓╙_Exposure_38.3sec.tif
- protein expression/Fig.7/Fig.7A/actin/╡┌╚2┤╬/
- protein expression/Fig.7/Fig.7A/actin/╡┌╚2┤╬/actin.tif
- protein expression/Fig.7/Fig.7A/actin/╡┌╢■┤╬/
- protein expression/Fig.7/Fig.7A/actin/╡┌╢■┤╬/Administrator 2018-10-10 16 ╨í╩▒ 12 ╖╓╓╙_Exposure_14.1sec.scn
- protein expression/Fig.7/Fig.7A/actin/╡┌╢■┤╬/actin.tif
- protein expression/Fig.7/Fig.7C/
- protein expression/Fig.7/Fig.7C/Akt/
- protein expression/Fig.7/Fig.7C/Akt/╡┌╥╗┤╬/
- protein expression/Fig.7/Fig.7C/Akt/╡┌╥╗┤╬/Administrator 2018-10-14 13 ╨í╩▒ 30 ╖╓╓╙_Exposure_120.0sec.scn
- protein expression/Fig.7/Fig.7C/Akt/╡┌╥╗┤╬/Akt.tif
- protein expression/Fig.7/Fig.7C/Akt/╡┌╢■┤╬/
- protein expression/Fig.7/Fig.7C/Akt/╡┌╢■┤╬/Administrator 2018-10-16 15 ╨í╩▒ 22 ╖╓╓╙_Exposure_2.0sec.scn
- protein expression/Fig.7/Fig.7C/Akt/╡┌╢■┤╬/Akt.tif
- protein expression/Fig.7/Fig.7C/Lamin B/
- protein expression/Fig.7/Fig.7C/Lamin B/╡┌╥╗┤╬/
- protein expression/Fig.7/Fig.7C/Lamin B/╡┌╥╗┤╬/Administrator  2018-10-14 13 ╨í╩▒ 44 ╖╓╓╙_Exposure_5.0sec.scn
- protein expression/Fig.7/Fig.7C/Lamin B/╡┌╥╗┤╬/Lamin B.tif
- protein expression/Fig.7/Fig.7C/Lamin B/╡┌╚2┤╬/
- protein expression/Fig.7/Fig.7C/Lamin B/╡┌╚2┤╬/LaminB.tif
- protein expression/Fig.7/Fig.7C/Lamin B/╡┌╢■┤╬/
- protein expression/Fig.7/Fig.7C/Lamin B/╡┌╢■┤╬/Administrator 2018-10-16 15 ╨í╩▒ 46 ╖╓╓╙_Exposure_38.2sec.scn
- protein expression/Fig.7/Fig.7C/Lamin B/╡┌╢■┤╬/lamin B.tif
- protein expression/Fig.7/Fig.7C/Nuclear HIF-1/
- protein expression/Fig.7/Fig.7C/Nuclear HIF-1/╡┌╥╗┤╬/
- protein expression/Fig.7/Fig.7C/Nuclear HIF-1/╡┌╥╗┤╬/Administrator 2018-10-14 13 ╨í╩▒ 52 ╖╓╓╙_Exposure_195.3sec.scn
- protein expression/Fig.7/Fig.7C/Nuclear HIF-1/╡┌╥╗┤╬/Nuclear HIF-1.tif
- protein expression/Fig.7/Fig.7C/Nuclear HIF-1/╡┌╚2┤╬/
- protein expression/Fig.7/Fig.7C/Nuclear HIF-1/╡┌╚2┤╬/HIF-1a,NC.tif
- protein expression/Fig.7/Fig.7C/Nuclear HIF-1/╡┌╢■┤╬/
- protein expression/Fig.7/Fig.7C/Nuclear HIF-1/╡┌╢■┤╬/Administrator 2018-10-16 15 ╨í╩▒ 53 ╖╓╓╙_Exposure_50.3sec.scn
- protein expression/Fig.7/Fig.7C/Nuclear HIF-1/╡┌╢■┤╬/Nuclear HIF-1.tif
- protein expression/Fig.7/Fig.7C/VEGF/
- protein expression/Fig.7/Fig.7C/VEGF/╡┌╥╗┤╬/
- protein expression/Fig.7/Fig.7C/VEGF/╡┌╥╗┤╬/Administrator 2018-10-14 14 ╨í╩▒ 07 ╖╓╓╙_Exposure_14.1sec.scn
- protein expression/Fig.7/Fig.7C/VEGF/╡┌╥╗┤╬/VEGF.tif
- protein expression/Fig.7/Fig.7C/VEGF/╡┌╚2┤╬/
- protein expression/Fig.7/Fig.7C/VEGF/╡┌╚2┤╬/VEGF.tif
- protein expression/Fig.7/Fig.7C/VEGF/╡┌╢■┤╬/
- protein expression/Fig.7/Fig.7C/VEGF/╡┌╢■┤╬/Administrator 2018-10-16 16 ╨í╩▒ 07 ╖╓╓╙_Exposure_14.1sec.scn
- protein expression/Fig.7/Fig.7C/VEGF/╡┌╢■┤╬/VEGF.tif
- protein expression/Fig.7/Fig.7C/actin/
- protein expression/Fig.7/Fig.7C/actin/╡┌╥╗┤╬/
- protein expression/Fig.7/Fig.7C/actin/╡┌╥╗┤╬/Administrator 2016-01-17 17 ╨í╩▒ 49 ╖╓╓╙_Exposure_62.4sec.tif
- protein expression/Fig.7/Fig.7C/actin/╡┌╥╗┤╬/Administrator 2018-10-14 13 ╨í╩▒ 25 ╖╓╓╙_Exposure_62.4sec.scn
- protein expression/Fig.7/Fig.7C/actin/╡┌╚2┤╬/
- protein expression/Fig.7/Fig.7C/actin/╡┌╚2┤╬/actin.tif
- protein expression/Fig.7/Fig.7C/actin/╡┌╢■┤╬/
- protein expression/Fig.7/Fig.7C/actin/╡┌╢■┤╬/Administrator 2018-10-16 15 ╨í╩▒ 15 ╖╓╓╙_Exposure_2.0sec.scn
- protein expression/Fig.7/Fig.7C/actin/╡┌╢■┤╬/actin.tif
- protein expression/Fig.7/Fig.7C/cas-3/
- protein expression/Fig.7/Fig.7C/cas-3/╡┌╥╗┤╬/
- protein expression/Fig.7/Fig.7C/cas-3/╡┌╥╗┤╬/Administrator 2018-10-14 13 ╨í╩▒ 34 ╖╓╓╙_Exposure_29.2sec.scn
- protein expression/Fig.7/Fig.7C/cas-3/╡┌╥╗┤╬/caspase-3.tif
- protein expression/Fig.7/Fig.7C/cas-3/╡┌╚2┤╬/
- protein expression/Fig.7/Fig.7C/cas-3/╡┌╚2┤╬/c-Cas-3.tif
- protein expression/Fig.7/Fig.7C/cas-3/╡┌╢■┤╬/
- protein expression/Fig.7/Fig.7C/cas-3/╡┌╢■┤╬/Administrator 2018-10-16 15 ╨í╩▒ 32 ╖╓╓╙_Exposure_545.6sec.scn
- protein expression/Fig.7/Fig.7C/cas-3/╡┌╢■┤╬/caspase-3.tif
- protein expression/Fig.7/Fig.7C/cas-9/
- protein expression/Fig.7/Fig.7C/cas-9/╡┌╥╗┤╬/
- protein expression/Fig.7/Fig.7C/cas-9/╡┌╥╗┤╬/Administrator 2018-10-14 13 ╨í╩▒ 42 ╖╓╓╙_Exposure_109.9sec.scn
- protein expression/Fig.7/Fig.7C/cas-9/╡┌╥╗┤╬/caspase-9.tif
- protein expression/Fig.7/Fig.7C/cas-9/╡┌╚2┤╬/
- protein expression/Fig.7/Fig.7C/cas-9/╡┌╚2┤╬/c-Cas-9.tif
- protein expression/Fig.7/Fig.7C/cas-9/╡┌╢■┤╬/
- protein expression/Fig.7/Fig.7C/cas-9/╡┌╢■┤╬/Administrator 2018-10-16 15 ╨í╩▒ 39 ╖╓╓╙_Exposure_57.2sec.scn
- protein expression/Fig.7/Fig.7C/cas-9/╡┌╢■┤╬/caspase-9.tif
- protein expression/Fig.7/Fig.7C/p-Akt/
- protein expression/Fig.7/Fig.7C/p-Akt/╡┌╥╗┤╬/
- protein expression/Fig.7/Fig.7C/p-Akt/╡┌╥╗┤╬/Administrator 2018-10-14 14 ╨í╩▒ 00 ╖╓╓╙_Exposure_39.3sec.scn
- protein expression/Fig.7/Fig.7C/p-Akt/╡┌╥╗┤╬/p-Akt.tif
- protein expression/Fig.7/Fig.7C/p-Akt/╡┌╚2┤╬/
- protein expression/Fig.7/Fig.7C/p-Akt/╡┌╚2┤╬/p-AKT.tif
- protein expression/Fig.7/Fig.7C/p-Akt/╡┌╢■┤╬/
- protein expression/Fig.7/Fig.7C/p-Akt/╡┌╢■┤╬/Administrator 2018-10-16 15 ╨í╩▒ 59 ╖╓╓╙_Exposure_300.0sec.scn
- protein expression/Fig.7/Fig.7C/p-Akt/╡┌╢■┤╬/p-Akt.tif
